# Supplementary material for: Mining of Self-Organizing Map Gene-Expression Portraits Reveals Prognostic Stratification of HPV-Positive Head and Neck Squamous Cell Carcinoma
Source: Cancers (Basel). 2019 Jul 26;11(8):1057. doi: 10.3390/cancers11081057 (PMC6721309; doi:10.3390/cancers11081057)
Supplement: Supplementary file 1 [file cancers-11-01057-s001.zip]

Archive with 10 entries (7 files):
- cancers-558499-supplementary Materials/
- cancers-558499-supplementary Materials/Supplementary Figures/
- cancers-558499-supplementary Materials/Supplementary Figures/FigureA1.pdf
- cancers-558499-supplementary Materials/Supplementary Figures/FigureA2.pdf
- cancers-558499-supplementary Materials/Supplementary Figures/FigureA3.pdf
- cancers-558499-supplementary Materials/Supplementary Tables/
- cancers-558499-supplementary Materials/Supplementary Tables/TableS1.xlsx
- cancers-558499-supplementary Materials/Supplementary Tables/TableS2.xlsx
- cancers-558499-supplementary Materials/Supplementary Tables/TableS3.xlsx
- cancers-558499-supplementary Materials/Supplementary Tables/TableS4.xlsx
