# Supplementary material for: Mining of Self-Organizing Map Gene-Expression Portraits Reveals Prognostic Stratification of HPV-Positive Head and Neck Squamous Cell Carcinoma
Source: Cancers (Basel). 2019 Jul 26;11(8):1057. doi: 10.3390/cancers11081057 (PMC6721309; doi:10.3390/cancers11081057)
Supplement: Supplementary file 1 [file cancers-11-01057-s001.zip › cancers-558499-supplementary Materials/Supplementary Tables/TableS1.xlsx]

## Sheet: Table A1
Table A1
Dataset	Platform	Provider	Technlogy	Repository	No. Tumor samples	Cluster 1	Cluster 2	Cluster 3	HPV	Reference
GSE3292	GPL570	Affymetrix	microarray	GEO	8	2	2	4	DNA qPCR and Sanger sequencing	Slebos, 2006
GSE6791	GPL570	Affymetrix	microarray	GEO	16	7	5	4	HPV array	Pyeon, 2007
Thurlow	GPL570	Affymetrix	microarray	MIAME-VICE	13	5	4	4	p16 IHC	Thurlow, 2010
GSE39368	GPL9053	Agilent	microarray	GEO	14	5	6	3	HPV in situ hybridization	Walter, 2013
E-MTAB-2146	A-MEXP-2359	NimbleGene	microarray	Arrayexpress	15	9	1	5	DNA InnoLipa HPV Genotyping	Mirghani, 2014
GSE33205	GPL5175	Affymetrix	microarray	GEO	13	5	4	4	DNA qPCR	Sun, 2014
GSE40020	GPL5175	Affymetrix	microarray	GEO	19	7	4	8	DNA qPCR	Thibodeau, 2014
GSE40774	GPL13497	Agilent	microarray	GEO	58	22	14	22	DNA qPCR	Seiwert, 2015
GSE55550	GPL17077	Agilent	microarray	GEO	20	7	8	5	DNA qPCR	Tomar, 2015
GSE65858	GPL10558	Illumina	microarray	GEO	73	27	24	22	DNA InnoLipa HPV Genotyping	Wichmann, 2015
TCGA	HiSeq-RNAseq v2	Illumina	RNAseq	TCGA	97	38	32	27	identification by RNAseq aligment	access June 2017
				TOT	346
MIAME-VICE: http://bioinformatics.picr.man.ac.uk/vice/Welcome.vice
Arrayexpress: http://www.ebi.ac.uk/arrayexpress/
GEO: http://www.ncbi.nlm.nih.gov/geo/
TCGA: https://tcga-data.nci.nih.gov/tcga/
