# Supplementary material for: Mining of Self-Organizing Map Gene-Expression Portraits Reveals Prognostic Stratification of HPV-Positive Head and Neck Squamous Cell Carcinoma
Source: Cancers (Basel). 2019 Jul 26;11(8):1057. doi: 10.3390/cancers11081057 (PMC6721309; doi:10.3390/cancers11081057)
Supplement: Supplementary file 1 [file cancers-11-01057-s001.zip › cancers-558499-supplementary Materials/Supplementary Tables/TableS2.xlsx]

## Sheet: Sheet1
Contingency table for TCGA HPV cases annotated for HPV integration status in Kaneva et al.
		Koneva; HPV integration status
		POS	NEG		Relative Frequences of Integrated cases
Locati; present study	Cl1	15	18		0.45
	Cl2	10	0		1
	Cl3	17	5		0.77
