# Supplementary material for: Mining of Self-Organizing Map Gene-Expression Portraits Reveals Prognostic Stratification of HPV-Positive Head and Neck Squamous Cell Carcinoma
Source: Cancers (Basel). 2019 Jul 26;11(8):1057. doi: 10.3390/cancers11081057 (PMC6721309; doi:10.3390/cancers11081057)
Supplement: Supplementary file 1 [file cancers-11-01057-s001.zip › cancers-558499-supplementary Materials/Supplementary Tables/TableS3.xlsx]

## Sheet: Sheet1
Clinical variable among HPVpos clusters		Cl1	Cl2	Cl3	p
Gender	Female	21	22	16	0.407
	Male	113	82	92
Age	Median (range)	57 (38 - 85)	60 (35 - 87)	57 (35 - 82)	0.481
Smoking	Yes	62	59	48	0.0569
	No	34	15	27
	NA	38	30	33
Site	Oropharynx	113	44	78	<0.0001
	Other sites	14	51	25
	NA	7	9	5
AJCC 7th ed. clinical stage	I	1	6	1	0.0972
	II	8	10	9
	III	22	10	15
	VI	73	54	55
	NA	30	24	28
