# Supplementary material for: Mining of Self-Organizing Map Gene-Expression Portraits Reveals Prognostic Stratification of HPV-Positive Head and Neck Squamous Cell Carcinoma
Source: Cancers (Basel). 2019 Jul 26;11(8):1057. doi: 10.3390/cancers11081057 (PMC6721309; doi:10.3390/cancers11081057)
Supplement: Supplementary file 1 [file cancers-11-01057-s001.zip › cancers-558499-supplementary Materials/Supplementary Tables/TableS4.xlsx]

## Sheet: Sheet1
Clinical variable among HPV+ groups		Cl1	Cl2	Cl3	p
Gender	Female	3	1	1	0.547
	Male	15	17	10
Age	Median (range)	55.5 (37-68)	55 (35-75)	56 (47-68)	0.453
Smoking	Current smoker	7	3	2	0.376
	Reformed smoker	7	6	5
	Lifelong non-smoker	4	9	4
Ang et al. (2010) classification system	Low risk	13	13	7	0.803
	Intermediate risk	4	3	3
	NA	1	2	1
Smoked packs per year	>10	7	5	5	0.626
	≤10	10	11	5
	na	1	2	1
alcohol use:	Yes	10	13	10	0.198
	No	6	3	1
	NA	2	2
t-stage:	T0-2	17	9	9	0.0076
	T3-4	1	9	2
n-stage:	0	1	2	1	0.383
	1	3	1	1
	2A	3	4	4
	2B	9	8	5
	2C	0	3	0
	3	2	0	0
